# Supplementary material for: Causal relationship between gut microbiota and idiopathic pulmonary fibrosis: A two-sample Mendelian randomization
Source: Medicine (Baltimore). 2024 Jul 19;103(29):e39013. doi: 10.1097/MD.0000000000039013 (PMC11398756; doi:10.1097/MD.0000000000039013)
Supplement: Supplementary file 1 [file medi-103-e39013-s001.xlsx]

## Sheet: SDC Table 1
SNP	effect_allele.exposure	other_allele.exposure	effect_allele.outcome	other_allele.outcome	beta.exposure	beta.outcome	eaf.outcome	id.outcome	chr	se.outcome	pval.outcome	outcome	chr.exposure	se.exposure	pval.exposure	samplesize.exposure	id.exposure	action	F
rs12555298	G	A	G	A	0.0974327	0.0051	0.1731	finn-b-IPF	9	0.0605	0.9323	Idiopathic pulmonary fibrosis || id:finn-b-IPF	9	0.0219351	8.08628e-06	7096	MJ17Hr	2	19.7301
rs2314810	C	G	C	G	-0.218257	0.0667	0.0473	finn-b-IPF	17	0.1078	0.5359	Idiopathic pulmonary fibrosis || id:finn-b-IPF	17	0.0464571	4.24763e-06	3934	MJ17Hr	2	22.0714
rs2553290	A	T	A	T	0.0962131	0.1137	0.1475	finn-b-IPF	4	0.0645	0.0777607	Idiopathic pulmonary fibrosis || id:finn-b-IPF	4	0.0202617	3.61331e-06	7113	MJ17Hr	2	22.5485
rs2585223	T	C	T	C	0.111364	0.0017	0.1227	finn-b-IPF	15	0.0698	0.9809	Idiopathic pulmonary fibrosis || id:finn-b-IPF	15	0.0247743	8.85734e-06	6911	MJ17Hr	2	20.2064
rs584122	C	T	C	T	-0.151774	-0.2862	0.0589	finn-b-IPF	6	0.0977	0.00340001	Idiopathic pulmonary fibrosis || id:finn-b-IPF	6	0.0326827	4.22775e-06	6922	MJ17Hr	2	21.5654
rs61972390	T	C	T	C	0.107346	0.1103	0.1371	finn-b-IPF	13	0.0676	0.1027	Idiopathic pulmonary fibrosis || id:finn-b-IPF	13	0.0242469	9.11371e-06	6486	MJ17Hr	2	19.6001
rs7148504	G	T	G	T	0.0800404	-0.018	0.4005	finn-b-IPF	14	0.0464	0.6978	Idiopathic pulmonary fibrosis || id:finn-b-IPF	14	0.0176621	6.62391e-06	7118	MJ17Hr	2	20.5369
rs76531781	T	C	T	C	-0.231868	-0.0032	0.03992	finn-b-IPF	7	0.1177	0.9784	Idiopathic pulmonary fibrosis || id:finn-b-IPF	7	0.0493393	2.87336e-06	3658	MJ17Hr	2	22.0849
rs789068	G	A	G	A	-0.111385	-0.0844	0.1409	finn-b-IPF	18	0.0653	0.1965	Idiopathic pulmonary fibrosis || id:finn-b-IPF	18	0.0212922	1.57171e-07	7110	MJ17Hr	2	27.3661
rs9864379	T	C	T	C	-0.138933	-0.0918	0.1496	finn-b-IPF	3	0.0642	0.1528	Idiopathic pulmonary fibrosis || id:finn-b-IPF	3	0.0268045	2.03334e-07	6922	MJ17Hr	2	26.8657
rs11585893	A	G	A	G	-0.0740746	0.0094	0.2472	finn-b-IPF	1	0.053	0.8597	Idiopathic pulmonary fibrosis || id:finn-b-IPF	1	0.0147633	1.79511e-06	17821	RpYvYc	2	25.175
rs13207588	A	G	A	G	-0.059205	-0.0381	0.1955	finn-b-IPF	6	0.059	0.5184	Idiopathic pulmonary fibrosis || id:finn-b-IPF	6	0.0131195	7.48504e-06	17707	RpYvYc	2	20.365
rs1340391	T	C	T	C	-0.0592004	-0.0572	0.1349	finn-b-IPF	1	0.0676	0.3975	Idiopathic pulmonary fibrosis || id:finn-b-IPF	1	0.0132244	6.7301e-06	18302	RpYvYc	2	20.0399
rs17619981	T	G	T	G	0.0880978	0.1373	0.1348	finn-b-IPF	19	0.0663	0.0384902	Idiopathic pulmonary fibrosis || id:finn-b-IPF	19	0.0187002	2.68683e-06	15801	RpYvYc	2	22.1941
rs2023437	T	C	T	C	-0.0782325	-0.1321	0.124	finn-b-IPF	14	0.0691	0.0557494	Idiopathic pulmonary fibrosis || id:finn-b-IPF	14	0.0167634	5.01824e-06	17484	RpYvYc	2	21.7796
rs2366421	T	A	T	A	-0.0528153	0.0179	0.179	finn-b-IPF	3	0.0595	0.7635	Idiopathic pulmonary fibrosis || id:finn-b-IPF	3	0.0117124	7.64945e-06	18299	RpYvYc	2	20.3341
rs28757219	T	A	T	A	0.0818398	-0.0465	0.1211	finn-b-IPF	6	0.0704	0.5086	Idiopathic pulmonary fibrosis || id:finn-b-IPF	6	0.0170319	1.2942e-06	14833	RpYvYc	2	23.089
rs495004	C	G	C	G	-0.0607475	-0.0359	0.2269	finn-b-IPF	9	0.0543	0.5092	Idiopathic pulmonary fibrosis || id:finn-b-IPF	9	0.0129865	3.42092e-06	17707	RpYvYc	2	21.8811
rs66474973	G	T	G	T	0.0812515	0.0426	0.1015	finn-b-IPF	20	0.0757	0.5733	Idiopathic pulmonary fibrosis || id:finn-b-IPF	20	0.0164479	6.80966e-07	17405	RpYvYc	2	24.4029
rs66710942	C	T	C	T	0.0488038	0	0.5251	finn-b-IPF	3	0.0456	0.9992	Idiopathic pulmonary fibrosis || id:finn-b-IPF	3	0.0107412	5.86259e-06	17821	RpYvYc	2	20.6443
rs6795673	C	T	C	T	0.0538565	0.0112	0.4786	finn-b-IPF	3	0.0455	0.8058	Idiopathic pulmonary fibrosis || id:finn-b-IPF	3	0.0105251	3.37909e-07	18301	RpYvYc	2	26.1832
rs9507307	C	T	C	T	0.0604456	0.0329	0.2451	finn-b-IPF	13	0.053	0.534	Idiopathic pulmonary fibrosis || id:finn-b-IPF	13	0.0129128	2.1271e-06	18184	RpYvYc	2	21.9124
rs10404377	C	A	C	A	-0.0503183	0.0434	0.4205	finn-b-IPF	19	0.047	0.356	Idiopathic pulmonary fibrosis || id:finn-b-IPF	19	0.011165	6.99027e-06	16269	s7WRDx	2	20.3111
rs118170811	A	G	A	G	0.151619	-0.2223	0.03096	finn-b-IPF	10	0.1339	0.09683	Idiopathic pulmonary fibrosis || id:finn-b-IPF	10	0.0317112	1.80357e-06	9645	s7WRDx	2	22.8603
rs12643275	A	T	A	T	-0.0550907	-0.0092	0.3116	finn-b-IPF	4	0.0496	0.8529	Idiopathic pulmonary fibrosis || id:finn-b-IPF	4	0.0116474	2.41523e-06	16269	s7WRDx	2	22.3717
rs12904405	A	G	A	G	-0.0851896	-0.0424	0.0955	finn-b-IPF	15	0.0774	0.583899	Idiopathic pulmonary fibrosis || id:finn-b-IPF	15	0.0192688	7.67412e-06	16643	s7WRDx	2	19.5462
rs1999289	A	T	A	T	-0.0637366	0.0572	0.2411	finn-b-IPF	21	0.0543	0.292	Idiopathic pulmonary fibrosis || id:finn-b-IPF	21	0.013927	2.53805e-06	16269	s7WRDx	2	20.9442
rs3098182	G	T	G	T	0.0508511	-0.0446	0.5195	finn-b-IPF	15	0.0456	0.3274	Idiopathic pulmonary fibrosis || id:finn-b-IPF	15	0.011014	4.04024e-06	16731	s7WRDx	2	21.3161
rs482905	G	T	G	T	0.0596528	0.0068	0.2483	finn-b-IPF	1	0.0528	0.8968	Idiopathic pulmonary fibrosis || id:finn-b-IPF	1	0.012717	3.72345e-06	16737	s7WRDx	2	22.0035
rs6501525	A	G	A	G	0.0561559	-0.0952	0.3399	finn-b-IPF	17	0.0487	0.0506198	Idiopathic pulmonary fibrosis || id:finn-b-IPF	17	0.0115587	1.23726e-06	16269	s7WRDx	2	23.6032
rs66753613	G	A	G	A	0.0651136	-0.0075	0.1842	finn-b-IPF	1	0.0594	0.8989	Idiopathic pulmonary fibrosis || id:finn-b-IPF	1	0.0144251	8.08288e-06	16269	s7WRDx	2	20.3753
rs6797051	C	T	C	T	-0.0805984	0.0731	0.09472	finn-b-IPF	3	0.0785	0.3517	Idiopathic pulmonary fibrosis || id:finn-b-IPF	3	0.0171364	4.89281e-06	16737	s7WRDx	2	22.1214
rs7076829	T	A	T	A	-0.0516394	-0.0522	0.3753	finn-b-IPF	10	0.0478	0.2749	Idiopathic pulmonary fibrosis || id:finn-b-IPF	10	0.0112313	4.76089e-06	16269	s7WRDx	2	21.1399
rs7514702	T	C	T	C	-0.0663236	0.1248	0.1507	finn-b-IPF	1	0.0638	0.0504603	Idiopathic pulmonary fibrosis || id:finn-b-IPF	1	0.0141626	3.91642e-06	16737	s7WRDx	2	21.9307
rs1135612	G	A	G	A	0.0529785	-0.0003	0.211	finn-b-IPF	7	0.0561	0.9955	Idiopathic pulmonary fibrosis || id:finn-b-IPF	7	0.0119177	9.26307e-06	18164	WCuJaW	2	19.7614
rs13086907	G	A	G	A	0.0625312	-0.0121	0.2225	finn-b-IPF	3	0.0548	0.8257	Idiopathic pulmonary fibrosis || id:finn-b-IPF	3	0.0131735	1.95488e-06	18163	WCuJaW	2	22.5315
rs1447205	G	C	G	C	-0.0502053	-0.0727	0.3604	finn-b-IPF	8	0.0475	0.1255	Idiopathic pulmonary fibrosis || id:finn-b-IPF	8	0.0108382	2.93324e-06	18165	WCuJaW	2	21.4578
rs1643968	T	C	T	C	-0.0565284	0.003	0.3582	finn-b-IPF	5	0.0478	0.95	Idiopathic pulmonary fibrosis || id:finn-b-IPF	5	0.0112298	4.14596e-07	18170	WCuJaW	2	25.339
rs1649999	A	G	A	G	0.0748989	-0.0389	0.09694	finn-b-IPF	10	0.0781	0.6186	Idiopathic pulmonary fibrosis || id:finn-b-IPF	10	0.0166458	7.5812e-06	18036	WCuJaW	2	20.2462
rs2834062	A	G	A	G	0.0489057	-0.0328	0.3128	finn-b-IPF	21	0.0504	0.5145	Idiopathic pulmonary fibrosis || id:finn-b-IPF	21	0.0108842	8.4392e-06	18171	WCuJaW	2	20.1897
rs4463806	T	C	T	C	-0.0543966	-0.0748	0.192	finn-b-IPF	10	0.0578	0.1956	Idiopathic pulmonary fibrosis || id:finn-b-IPF	10	0.0129365	7.80662e-06	18160	WCuJaW	2	17.6811
rs4722181	T	G	T	G	0.0501306	-0.0593	0.4718	finn-b-IPF	7	0.0455	0.1927	Idiopathic pulmonary fibrosis || id:finn-b-IPF	7	0.0105798	2.00112e-06	18163	WCuJaW	2	22.4518
rs60274479	T	C	T	C	-0.0659623	-0.0022	0.1981	finn-b-IPF	16	0.0574	0.9696	Idiopathic pulmonary fibrosis || id:finn-b-IPF	16	0.0134137	1.1623e-06	17610	WCuJaW	2	24.1822
rs61249479	A	C	A	C	0.0777075	-0.0447	0.1551	finn-b-IPF	9	0.0624	0.4737	Idiopathic pulmonary fibrosis || id:finn-b-IPF	9	0.0168628	2.95471e-06	18165	WCuJaW	2	21.2357
rs71405394	G	A	G	A	-0.114178	0.1263	0.06854	finn-b-IPF	15	0.0899	0.1603	Idiopathic pulmonary fibrosis || id:finn-b-IPF	15	0.02405	2.16631e-06	13861	WCuJaW	2	22.539
rs73232831	G	A	G	A	-0.151829	0.3267	0.03477	finn-b-IPF	4	0.1265	0.00980393	Idiopathic pulmonary fibrosis || id:finn-b-IPF	4	0.0314932	1.87452e-06	9382	WCuJaW	2	23.2421
rs9423647	G	A	G	A	0.047817	-0.0429	0.5582	finn-b-IPF	10	0.0461	0.3513	Idiopathic pulmonary fibrosis || id:finn-b-IPF	10	0.0105282	6.06114e-06	18164	WCuJaW	2	20.628
rs11150282	T	C	T	C	0.098235	0.0012	0.3601	finn-b-IPF	16	0.0475	0.9806	Idiopathic pulmonary fibrosis || id:finn-b-IPF	16	0.0197127	7.36053e-07	5864	BdcMVC	2	24.8337
rs113884518	T	C	T	C	-0.20591	-0.0828	0.02412	finn-b-IPF	9	0.1519	0.5858	Idiopathic pulmonary fibrosis || id:finn-b-IPF	9	0.0455376	7.73987e-06	4434	BdcMVC	2	20.4463
rs1221147	T	A	T	A	0.126305	0.1082	0.1512	finn-b-IPF	9	0.063	0.0861509	Idiopathic pulmonary fibrosis || id:finn-b-IPF	9	0.0279161	4.8596e-06	5759	BdcMVC	2	20.4706
rs16851659	G	C	G	C	-0.0895168	0.0248	0.34	finn-b-IPF	1	0.0481	0.6064	Idiopathic pulmonary fibrosis || id:finn-b-IPF	1	0.0186555	1.27024e-06	5875	BdcMVC	2	23.0247
rs28678345	T	C	T	C	0.213083	0.0088	0.04899	finn-b-IPF	17	0.1064	0.9342	Idiopathic pulmonary fibrosis || id:finn-b-IPF	17	0.0471377	8.05953e-06	4315	BdcMVC	2	20.4344
rs367480	G	A	G	A	-0.0841649	-0.0434	0.3588	finn-b-IPF	11	0.0476	0.3618	Idiopathic pulmonary fibrosis || id:finn-b-IPF	11	0.0185948	7.52418e-06	5878	BdcMVC	2	20.4871
rs4129395	G	A	G	A	0.0904264	0.0467	0.4847	finn-b-IPF	9	0.0457	0.3066	Idiopathic pulmonary fibrosis || id:finn-b-IPF	9	0.0185253	1.21742e-06	5878	BdcMVC	2	23.8264
rs73074665	A	T	A	T	0.164631	-0.0906	0.06395	finn-b-IPF	7	0.0927	0.3282	Idiopathic pulmonary fibrosis || id:finn-b-IPF	7	0.0356037	3.6238e-06	5749	BdcMVC	2	21.3813
rs789069	A	C	A	C	-0.10413	-0.0844	0.1409	finn-b-IPF	18	0.0653	0.1966	Idiopathic pulmonary fibrosis || id:finn-b-IPF	18	0.0234459	6.50003e-06	5870	BdcMVC	2	19.725
rs79790072	T	C	T	C	0.226103	0.0726	0.03157	finn-b-IPF	15	0.1294	0.574601	Idiopathic pulmonary fibrosis || id:finn-b-IPF	15	0.0488017	3.5381e-06	4104	BdcMVC	2	21.4655
rs8028558	A	G	A	G	0.08346	0.0139	0.3585	finn-b-IPF	15	0.0475	0.769501	Idiopathic pulmonary fibrosis || id:finn-b-IPF	15	0.0188504	9.78236e-06	5875	BdcMVC	2	19.6027
rs9864379	T	C	T	C	-0.160521	-0.0918	0.1496	finn-b-IPF	3	0.0642	0.1528	Idiopathic pulmonary fibrosis || id:finn-b-IPF	3	0.0292752	4.65873e-08	5768	BdcMVC	2	30.0653
rs10036909	C	T	C	T	0.185519	0.2509	0.04031	finn-b-IPF	5	0.1162	0.03079	Idiopathic pulmonary fibrosis || id:finn-b-IPF	5	0.0400881	8.05438e-06	4996	XHPxFP	2	21.4165
rs11787826	C	A	C	A	0.081327	0.0538	0.4088	finn-b-IPF	9	0.0462	0.2446	Idiopathic pulmonary fibrosis || id:finn-b-IPF	9	0.0171154	2.63466e-06	6923	XHPxFP	2	22.5785
rs13383270	G	C	G	C	0.0774679	0.018	0.4463	finn-b-IPF	2	0.0459	0.6947	Idiopathic pulmonary fibrosis || id:finn-b-IPF	2	0.017084	6.03944e-06	6923	XHPxFP	2	20.5619
rs1990708	A	C	A	C	-0.109619	-0.0163	0.07841	finn-b-IPF	2	0.0854	0.8485	Idiopathic pulmonary fibrosis || id:finn-b-IPF	2	0.0247785	8.90578e-06	6923	XHPxFP	2	19.5715
rs2017373	C	T	C	T	0.0782258	0.1396	0.3623	finn-b-IPF	14	0.0473	0.00316403	Idiopathic pulmonary fibrosis || id:finn-b-IPF	14	0.0176841	9.50288e-06	6923	XHPxFP	2	19.5675
rs57512504	T	A	T	A	0.0819494	0.0596	0.4314	finn-b-IPF	13	0.046	0.1947	Idiopathic pulmonary fibrosis || id:finn-b-IPF	13	0.0172241	2.03318e-06	6923	XHPxFP	2	22.637
rs7225245	G	A	G	A	0.079173	0.002	0.4289	finn-b-IPF	17	0.0461	0.9655	Idiopathic pulmonary fibrosis || id:finn-b-IPF	17	0.0170421	4.18017e-06	6923	XHPxFP	2	21.5828
rs72887800	T	A	T	A	-0.0822462	0.0199	0.4014	finn-b-IPF	17	0.0468	0.6703	Idiopathic pulmonary fibrosis || id:finn-b-IPF	17	0.0175721	2.41534e-06	6923	XHPxFP	2	21.9071
rs11614532	G	C	G	C	0.0744538	-0.0403	0.2766	finn-b-IPF	12	0.0513	0.4328	Idiopathic pulmonary fibrosis || id:finn-b-IPF	12	0.0165214	7.12638e-06	8411	3ffJQ6	2	20.3085
rs12679709	C	G	C	G	-0.0793499	0.0355	0.3517	finn-b-IPF	8	0.0477	0.4565	Idiopathic pulmonary fibrosis || id:finn-b-IPF	8	0.0164818	1.77579e-06	9290	3ffJQ6	2	23.1784
rs1882878	A	G	A	G	-0.0768966	0.0876	0.2984	finn-b-IPF	21	0.0495	0.0770903	Idiopathic pulmonary fibrosis || id:finn-b-IPF	21	0.0163908	2.98089e-06	9282	3ffJQ6	2	22.0096
rs2013594	T	C	T	C	-0.0720698	-0.0119	0.4019	finn-b-IPF	11	0.0467	0.7983	Idiopathic pulmonary fibrosis || id:finn-b-IPF	11	0.0155153	3.42129e-06	9283	3ffJQ6	2	21.5767
rs55807413	A	G	A	G	0.107329	-0.0582	0.1005	finn-b-IPF	11	0.077	0.4498	Idiopathic pulmonary fibrosis || id:finn-b-IPF	11	0.0237633	5.51435e-06	8610	3ffJQ6	2	20.3996
rs62376424	C	T	C	T	-0.0762216	-0.0138	0.3053	finn-b-IPF	5	0.0497	0.7815	Idiopathic pulmonary fibrosis || id:finn-b-IPF	5	0.0163499	3.65453e-06	8999	3ffJQ6	2	21.7333
rs6656807	A	G	A	G	0.0703062	-0.0522	0.3886	finn-b-IPF	1	0.0472	0.2689	Idiopathic pulmonary fibrosis || id:finn-b-IPF	1	0.0153954	5.49694e-06	8999	3ffJQ6	2	20.8548
rs742016	A	G	A	G	-0.0688571	0.1156	0.3344	finn-b-IPF	22	0.0481	0.0162099	Idiopathic pulmonary fibrosis || id:finn-b-IPF	22	0.0149769	4.65692e-06	9279	3ffJQ6	2	21.1375
rs7645873	A	T	A	T	0.0761385	0.0378	0.2313	finn-b-IPF	3	0.0545	0.4872	Idiopathic pulmonary fibrosis || id:finn-b-IPF	3	0.0164228	3.11802e-06	9286	3ffJQ6	2	21.494
rs11597105	A	G	A	G	0.114673	0.0074	0.1974	finn-b-IPF	10	0.057	0.8974	Idiopathic pulmonary fibrosis || id:finn-b-IPF	10	0.0250653	6.94868e-06	6328	XRaXOl	2	20.9303
rs11864644	T	C	T	C	-0.139804	0.1334	0.1163	finn-b-IPF	16	0.0715	0.0621799	Idiopathic pulmonary fibrosis || id:finn-b-IPF	16	0.0318253	5.0088e-06	6241	XRaXOl	2	19.2971
rs12136548	C	T	C	T	0.0901946	-0.0283	0.2874	finn-b-IPF	1	0.0503	0.5737	Idiopathic pulmonary fibrosis || id:finn-b-IPF	1	0.0196476	3.09631e-06	6401	XRaXOl	2	21.0738
rs12989336	G	A	G	A	-0.0846861	0.0575	0.28	finn-b-IPF	2	0.051	0.2588	Idiopathic pulmonary fibrosis || id:finn-b-IPF	2	0.0187936	7.11808e-06	6401	XRaXOl	2	20.305
rs13163520	G	A	G	A	-0.127377	0.0805	0.1837	finn-b-IPF	5	0.0589	0.172	Idiopathic pulmonary fibrosis || id:finn-b-IPF	5	0.0233883	5.61015e-08	6326	XRaXOl	2	29.6611
rs2909242	C	A	C	A	-0.0909965	0.0512	0.3309	finn-b-IPF	8	0.0487	0.2932	Idiopathic pulmonary fibrosis || id:finn-b-IPF	8	0.018351	7.40957e-07	6401	XRaXOl	2	24.5883
rs3124783	A	G	A	G	-0.11599	-0.0449	0.1291	finn-b-IPF	9	0.0681	0.5098	Idiopathic pulmonary fibrosis || id:finn-b-IPF	9	0.0249099	2.6652e-06	6401	XRaXOl	2	21.6818
rs4388134	C	T	C	T	-0.0904997	0.1059	0.2777	finn-b-IPF	4	0.0511	0.0382701	Idiopathic pulmonary fibrosis || id:finn-b-IPF	4	0.0203544	9.11637e-06	6399	XRaXOl	2	19.7686
rs62167033	T	C	T	C	0.185289	0.0486	0.04104	finn-b-IPF	2	0.1157	0.674599	Idiopathic pulmonary fibrosis || id:finn-b-IPF	2	0.0396295	3.49529e-06	5194	XRaXOl	2	21.8606
rs78399089	T	C	T	C	0.144445	-0.0792	0.1149	finn-b-IPF	3	0.072	0.2715	Idiopathic pulmonary fibrosis || id:finn-b-IPF	3	0.0326618	6.62998e-06	5944	XRaXOl	2	19.558
rs934940	A	C	A	C	-0.105045	-0.0465	0.1329	finn-b-IPF	2	0.068	0.4942	Idiopathic pulmonary fibrosis || id:finn-b-IPF	2	0.0229588	2.73705e-06	6309	XRaXOl	2	20.9339
rs9872758	T	C	T	C	0.0849233	0.0185	0.5228	finn-b-IPF	3	0.0457	0.685001	Idiopathic pulmonary fibrosis || id:finn-b-IPF	3	0.0176643	1.66029e-06	6398	XRaXOl	2	23.1132
rs11627628	T	C	T	C	0.143961	-0.0712	0.07664	finn-b-IPF	14	0.0858	0.4065	Idiopathic pulmonary fibrosis || id:finn-b-IPF	14	0.0290223	1.0092e-06	8486	r6w9Iz	2	24.605
rs11990279	T	C	T	C	-0.0824934	0.0511	0.1996	finn-b-IPF	8	0.0654	0.4342	Idiopathic pulmonary fibrosis || id:finn-b-IPF	8	0.0180457	4.94298e-06	8528	r6w9Iz	2	20.8972
rs12417956	C	G	C	G	0.0785431	0.1508	0.2748	finn-b-IPF	11	0.0511	0.00319102	Idiopathic pulmonary fibrosis || id:finn-b-IPF	11	0.0174075	6.02626e-06	8928	r6w9Iz	2	20.3585
rs12649930	T	G	T	G	0.121589	-0.1773	0.1003	finn-b-IPF	4	0.0762	0.0200401	Idiopathic pulmonary fibrosis || id:finn-b-IPF	4	0.0259612	4.09379e-06	8794	r6w9Iz	2	21.935
rs133832	A	C	A	C	-0.0795527	0.0195	0.2827	finn-b-IPF	22	0.0507	0.6999	Idiopathic pulmonary fibrosis || id:finn-b-IPF	22	0.0162411	1.14719e-06	8926	r6w9Iz	2	23.9928
rs137917150	T	A	T	A	-0.174992	0.0407	0.09448	finn-b-IPF	12	0.0772	0.597901	Idiopathic pulmonary fibrosis || id:finn-b-IPF	12	0.0388394	4.61985e-06	5733	r6w9Iz	2	20.2998
rs16866406	A	G	A	G	0.0988765	-0.1592	0.1526	finn-b-IPF	2	0.0627	0.01118	Idiopathic pulmonary fibrosis || id:finn-b-IPF	2	0.0208795	3.07821e-06	8930	r6w9Iz	2	22.4256
rs16934185	A	G	A	G	-0.129568	0.0291	0.1031	finn-b-IPF	9	0.0744	0.6962	Idiopathic pulmonary fibrosis || id:finn-b-IPF	9	0.028157	4.38031e-06	8492	r6w9Iz	2	21.1748
rs234108	A	G	A	G	0.0749553	-0.0195	0.396	finn-b-IPF	1	0.0467	0.675899	Idiopathic pulmonary fibrosis || id:finn-b-IPF	1	0.0152632	9.16336e-07	8694	r6w9Iz	2	24.1164
rs36095275	C	T	C	T	-0.0752368	0.068	0.4179	finn-b-IPF	14	0.0462	0.141	Idiopathic pulmonary fibrosis || id:finn-b-IPF	14	0.0156861	1.39627e-06	8694	r6w9Iz	2	23.0054
rs4506202	A	G	A	G	-0.0711323	0.0387	0.5315	finn-b-IPF	8	0.046	0.3999	Idiopathic pulmonary fibrosis || id:finn-b-IPF	8	0.0152261	3.20825e-06	8694	r6w9Iz	2	21.8251
rs61883564	A	G	A	G	-0.101351	0.048	0.1362	finn-b-IPF	11	0.0669	0.4736	Idiopathic pulmonary fibrosis || id:finn-b-IPF	11	0.0221016	3.38712e-06	8930	r6w9Iz	2	21.0288
rs6901560	C	G	C	G	0.0855032	0.0219	0.1883	finn-b-IPF	6	0.0583	0.7065	Idiopathic pulmonary fibrosis || id:finn-b-IPF	6	0.018693	6.20951e-06	8525	r6w9Iz	2	20.9221
rs75453768	G	T	G	T	0.12212	-0.0952	0.09799	finn-b-IPF	10	0.0775	0.219	Idiopathic pulmonary fibrosis || id:finn-b-IPF	10	0.0268629	5.34738e-06	8256	r6w9Iz	2	20.6665
rs761240	T	G	T	G	-0.17664	-0.0725	0.0509	finn-b-IPF	20	0.1067	0.4967	Idiopathic pulmonary fibrosis || id:finn-b-IPF	20	0.0388812	2.03841e-06	5185	r6w9Iz	2	20.6394
rs9393920	A	G	A	G	-0.0744662	0.0168	0.3776	finn-b-IPF	6	0.048	0.726501	Idiopathic pulmonary fibrosis || id:finn-b-IPF	6	0.0151081	9.92237e-07	8930	r6w9Iz	2	24.294

## Sheet: SDC Table 2
exposure	method	nsnp	b	se	OR	95%Cl	pval
phylum.Cyanobacteria	MR Egger	8	1.033	0.866	2.81082	0.514-15.36	0.277998
	Weighted median	8	0.198	0.285	1.21872	0.697-2.131	0.487873
	Inverse variance weighted	8	0.489	0.232	1.63121	1.035-2.571	0.0349946
	Simple mode	8	0.021	0.399	1.02115	0.467-2.232	0.96
	Weighted mode	8	0.037	0.392	1.03757	0.481-2.237	0.927662
family.Bacteroidaceae	MR Egger	9	2.42	1.509	11.2492	0.584-216.513	0.152734
	Weighted median	9	0.533	0.367	1.70456	0.831-3.498	0.145949
	Inverse variance weighted	9	0.651	0.291	1.91677	1.083-3.393	0.0255784
	Simple mode	9	0.433	0.614	1.54215	0.463-5.137	0.500461
	Weighted mode	9	0.293	0.641	1.33984	0.381-4.71	0.660434
family.FamilyXIII	MR Egger	9	-0.833	1.163	0.434905	0.044-4.251	0.497275
	Weighted median	9	-0.874	0.426	0.417447	0.181-0.962	0.0402639
	Inverse variance weighted	9	-0.794	0.304	0.452154	0.249-0.82	0.00901211
	Simple mode	9	-1.097	0.724	0.333733	0.081-1.38	0.168219
	Weighted mode	9	-1.056	0.716	0.34772	0.086-1.414	0.178098
order.Selenomonadales	MR Egger	12	-1.997	0.907	0.135717	0.023-0.803	0.0523305
	Weighted median	12	-0.554	0.356	0.574924	0.286-1.156	0.120324
	Inverse variance weighted	12	-0.574	0.262	0.563206	0.337-0.941	0.0285079
	Simple mode	12	-0.453	0.596	0.635431	0.198-2.043	0.462712
	Weighted mode	12	-0.43	0.539	0.650656	0.226-1.871	0.442143
order.Gastranaerophilales	MR Egger	9	0.306	0.527	1.35752	0.483-3.812	0.579962
	Weighted median	9	0.416	0.236	1.51572	0.955-2.407	0.0779183
	Inverse variance weighted	9	0.365	0.176	1.44072	1.019-2.036	0.0385607
	Simple mode	9	0.469	0.342	1.59792	0.817-3.124	0.207902
	Weighted mode	9	0.508	0.312	1.662	0.901-3.065	0.142432
genus.Senegalimassilia	MR Egger	5	1.354	1.479	3.872	0.213-70.258	0.427452
	Weighted median	5	0.593	0.399	1.8099	0.828-3.958	0.137264
	Inverse variance weighted	5	0.824	0.339	2.27999	1.174-4.427	0.0149119
	Simple mode	5	0.316	0.592	1.37171	0.43-4.374	0.621541
	Weighted mode	5	0.344	0.567	1.41041	0.465-4.282	0.576707
genus.Veillonella	MR Egger	6	0.246	2.641	1.27873	0.007-226.573	0.930315
	Weighted median	6	-0.597	0.386	0.550187	0.258-1.171	0.121217
	Inverse variance weighted	6	-0.604	0.299	0.546487	0.304-0.982	0.0432226
	Simple mode	6	-0.672	0.583	0.51064	0.163-1.6	0.300864
	Weighted mode	6	-0.546	0.593	0.579501	0.181-1.853	0.399804
genus.Ruminococcusgnavus	MR Egger	12	-0.204	0.753	0.815308	0.186-3.565	0.791708
	Weighted median	12	-0.474	0.221	0.622658	0.404-0.96	0.0318981
	Inverse variance weighted	12	-0.333	0.157	0.717095	0.527-0.976	0.0343669
	Simple mode	12	-0.608	0.389	0.54462	0.254-1.168	0.146677
	Weighted mode	12	-0.588	0.354	0.555649	0.278-1.112	0.125044
genus.Oscillibacter	MR Egger	13	-0.343	0.665	0.709482	0.193-2.611	0.615845
	Weighted median	13	-0.483	0.237	0.616955	0.388-0.981	0.0414289
	Inverse variance weighted	13	-0.56	0.175	0.57121	0.405-0.806	0.00141563
	Simple mode	13	-0.409	0.43	0.66448	0.286-1.543	0.360325
	Weighted mode	13	-0.376	0.386	0.686352	0.322-1.462	0.348584
